# Supplementary material for: N6-Methyladenosine Modification of CIRCKRT17 Initiated by METTL3 Promotes Osimertinib Resistance of Lung Adenocarcinoma by EIF4A3 to Enhance YAP1 Stability
Source: Cancers (Basel). 2022 Nov 14;14(22):5582. doi: 10.3390/cancers14225582 (PMC9688051; doi:10.3390/cancers14225582)
Supplement: Supplementary file 1 [file cancers-14-05582-s001.zip]

Archive with 1 entries (1 files):
- cancers-1927233-SI.pdf
